# Supplementary material for: Intercellular contact and cargo transfer between Müller glia and to microglia precede apoptotic cell clearance in the developing retina
Source: Development. 2024 Jan 4;151(1):dev202407. doi: 10.1242/dev.202407 (PMC10820749; doi:10.1242/dev.202407)
Supplement: Table S1. Counts of analyzed events in unique recordings from TP1:mTurquoise;SecA5-YFP;mp eg1:mCherry triple transgenic larvae. [file develop-151-202407-TableS1.xlsx]

## Sheet: Sheet1
Supplemental Table 1
Counts of analyzed events in unique recordings from TP1:mTurquoise;SecA5-YFP;mpeg1:mCherry triple transgenic larvae.
	Recording Number
Description	1	2	3	4	5	6
Total number YFP+ events tracked	20	26	14	15	21	20
Number YFP+ cells -Initial contact by microglia	2	4	2	2	1	4
Number YFP+ cells -Initial contact by Müller glia	18	22	12	13	20	16
Number YFP+ cells transferred: Müller to microglia	14	10	8	11	17	13
Initial Muller glia contact-cup structure**	12	9	7	10	13	10
Initial Muller glia contact-early touch**	2	1	1	1	4	3
Terminal YFP+ cell engulfment by microglia	16	14	10	13	18	17
Terminal YFP+ cell engulfment by Müller glia	4	12	4	2	3	3
Number of Müller glia with YFP+ on cell body surface	0	0	0	0	0	0
**prior to a transfer to microglia
